# Supplementary material for: AI system for diagnosing mucosa-associated lymphoid tissue lymphoma and diffuse large B cell lymphoma using ImageNet and hematoxylin and eosin–stained specimens
Source: PNAS Nexus. 2025 Apr 30;4(5):pgaf137. doi: 10.1093/pnasnexus/pgaf137 (PMC12069809; doi:10.1093/pnasnexus/pgaf137)
Supplement: pgaf137_Supplementary_Data [file pgaf137_supplementary_data.zip]

Archive with 6 entries (6 files):
- PNASNEXUS-PNASNEXUS-2024-01062-TR-s01.docx
- Supplementary figure 1.pdf
- Supplementary figure 2.pdf
- Supplementary figure 3.pdf
- Supplementary figure 4.pdf
- Supplementary figure 5.pdf
